# Supplementary material for: Effects of Hydroxylated Mephedrone Metabolites on Monoamine Transporter Activity in vitro
Source: Front Pharmacol. 2021 Apr 9;12:654061. doi: 10.3389/fphar.2021.654061 (PMC8063026; doi:10.3389/fphar.2021.654061)
Supplement: Supplementary file 2 [file table1.xlsx]

## Sheet: Tabelle1
Code	1R-COH	N-Me	C=O	2R-Me	OH-CH2	IC50 SERT	pIC50 SERT	IC50 DAT	pIC50 DAT	IC50 NET	pIC50 NET
2R-MMC	0	1	1	1	0	74.8	4.1261	0.77	6.11351	2.77	5.55752
2S-MMC	0	1	1	0	0	10.7	4.97062	0.77	6.11351	2.77	5.55752
2R-MC	0	0	1	1	0	200	3.69897	9.44	5.02503	4.54	5.34294
2S-MC	0	0	1	0	0	10.9	4.96257	8.72	5.05948	3.84	5.41567
2R-OHMMC	0	1	1	1	1	678	3.16877	19.83	4.70268	9.07	5.04239
2S-OHMMC	0	1	1	0	1	40	4.39794	19.23	4.71602	5.97	5.22403
2R-OHMC	0	0	1	1	1	625	3.20412	5.64	5.24872	18.04	4.74376
2S-OHMC	0	0	1	0	1	32	4.49485	2.63	5.58004	9.53	5.02091
1R2S-MC	1	0	0	0	0	66.9	4.17457	13.51	4.86934	32.35	4.49013
1S2R-MC	0	0	0	1	0	178	3.74958	15.46	4.81079	41.8	4.37882
1R2R-MC	1	0	0	1	0	74.6	4.12726	8.05	5.0942	18.1	4.74232
1S2S-MC	0	0	0	0	0	32.2	4.49214	22.63	4.64532	9.51	5.02182
1R2S-MMC	1	1	0	0	0	32.2	4.49214	21.11	4.67551	38.99	4.40905
1S2R-MMC	0	1	0	1	0	65.6	4.1831	12.67	4.89722	22.66	4.64474
1R2R-MMC	1	1	0	1	0	302	3.51999	14.12	4.85017	39.05	4.40838
1S2S-MMC	0	1	0	0	0	248	3.60555	12.89	4.88975	47.09	4.32707
1R2S-OHMC	1	0	0	0	1	383	3.4168	99.14	4.00375	61.98	4.20775
1S2R-OHMC	0	0	0	1	1	1157	2.93667	91.23	4.03986	83.39	4.07889
1R2R-OHMC	1	0	0	1	1	1370	2.86328	28.29	4.54837	46.5	4.33255
1S2S-OHMC	0	0	0	0	1	588	3.23062	59.23	4.22746	12.56	4.90101
1R2S-OHMMC	1	1	0	0	1	496	3.30452	84.49	4.07319	53.92	4.26825
1S2R-OHMMC	0	1	0	1	1	3158	2.50059	77.03	4.11334	49.85	4.30233
1R2R-OHMMC	1	1	0	1	1	1735	2.7607	25.62	4.59142	36.95	4.43239
1S2S-OHMMC	0	1	0	0	1	1848	2.7333	160.8	3.79371	290.6	3.5367
